# Supplementary material for: Synaptogenesis Is Modulated by Heparan Sulfate in Caenorhabditis elegans
Source: Genetics. 2018 Mar 20;209(1):195–208. doi: 10.1534/genetics.118.300837 (PMC5937176; doi:10.1534/genetics.118.300837)
Supplement: Supplementary file 1 [file 195FileS1.xlsx]

## Sheet: Response to contact phenotypes
	bxIs30hst-3.1(tm734)
	Strain	Response	Total	Fraction	% response	SEP
	Control	48	54	0.888889	0.888889	0.0427667
	hst-3.1(tm734)	11	60	0.183333	0.183333	0.0499537
	hst-3.2(tm3006)	7	10	0.7	0.7	0.144914
	hst-2(ok595)	6	11	0.545455	0.545455	0.150131
	hst-6(ok273)	9	10	0.9	0.9	0.0948683
	hse-5(tm472)	5	11	0.454545	0.454545	0.150131
	hst-3.1hst3.2	5	20	0.25	0.25	0.0968246
	sdn-1(zh20)	14	20	0.7	0.7	0.10247
	lon-2(e678)	12	20	0.6	0.6	0.109545
	gpn-1(ok377)	12	16	0.75	0.75	0.108253
	lon-2gpn-1	9	20	0.45	0.45	0.111243
	hst-3.1lon-2gpn-1	1	20	0.05	0.05	0.048734
	pkd-2(sy606)	3	16	0.1875	0.1875	0.0975781
	klp-6(sy511)	4	16	0.25	0.25	0.108253
	lov-1(sy582)	2	20	0.1	0.1	0.067082
	hst-3.1pkd-2	5	20	0.25	0.25	0.0968246
	hst-3.1klp-6	6	20	0.3	0.3	0.10247
	hst-3.1lov-1	7	20	0.35	0.35	0.106654
	nlg-1(ok259)	18	20	0.9	0.9	0.067082
	nrx-1(ok1649)	9	20	0.45	0.45	0.111243
	hst-3.1nlg-1	17	20	0.85	0.85	0.0798436
	hst-3.1nrx-1	0	20	0	0	0
	lon-1(e185)	14	20	0.7	0.7	0.10247

## Sheet: hst-3.1 (Fosmid)
	bxIs30hst-3.1(tm734)
	Strain	Response	Total	Fraction	% response	SEP
	Control	48	54	0.888889	0.888889	0.0427667
	hst-3.1(tm734)	11	60	0.183333	0.183333	0.0499537
	Fosmid L1 (T)	21	33	0.636364	0.636364	0.0837393

## Sheet: hst-3.1 (pan-neuronal- rgef-1)
	bxIs30hst-3.1(tm734)
	Strain	Response	Total	Fraction	% response	SEP
	Control	48	54	0.888889	0.888889	0.0427667
	hst-3.1(tm734)	11	60	0.183333	0.183333	0.0499537
	rgef-1::hst-3.1 L1 (T)	14	20	0.7	0.7	0.10247
	rgef-1::hst-3.1 L1 (NT)	3	20	0.15	0.15	0.0798436
	rgef-1::hst-3.1 L2 (T)	8	13	0.615385	0.615385	0.134932
	rgef-1::hst-3.1 L2 (NT)	3	13	0.230769	0.230769	0.116855

## Sheet: hst-3.1 (muscle- myo-3)
	bxIs30hst-3.1(tm734)
	Strain	Response	Total	Fraction	% response	SEP
	Control	48	54	0.888889	0.888889	0.0427667
	hst-3.1(tm734)	11	60	0.183333	0.183333	0.0499537
	myo-3::hst-3.1 L1 (T)	5	15	0.333333	0.333333	0.121716
	myo-3::hst-3.1 L1 (NT)	4	15	0.266667	0.266667	0.11418
	myo-3::hst-3.1 L2 (T)	3	18	0.166667	0.166667	0.087841
	myo-3::hst-3.1 L3 (NT)	0	18	0	0	0
	myo-3::hst-3.1 L3 (T)	2	20	0.1	0.1	0.067082
	myo-3::hst-3.1 L3 (NT)	2	20	0.1	0.1	0.067082

## Sheet: hst-3.1 (hypodermis- dpy-7)
	bxIs30hst-3.1(tm734)
	Strain	Response	Total	Fraction	% response	SEP
	Control	48	54	0.888889	0.888889	0.0427667
	hst-3.1(tm734)	11	60	0.183333	0.183333	0.0499537
	dpy-7::hst-3.1 L1 (T)	12	24	0.5	0.5	0.102062
	dpy-7::hst-3.1 L1 (NT)	2	24	0.0833333	0.0833333	0.0564169
	dpy-7::hst-3.1 L2 (T)	1	21	0.047619	0.047619	0.0464714
	dpy-7::hst-3.1 L2 (NT)	1	12	0.0833333	0.0833333	0.0797856
	dpy-7::hst-3.1 L3 (T)	7	20	0.35	0.35	0.106654
	dpy-7::hst-3.1 L3 (NT)	1	20	0.05	0.05	0.048734
	dpy-7::hst-3.1 L4 (T)	19	20	0.95	0.95	0.048734
	dpy-7::hst-3.1 L4 (NT)	4	20	0.2	0.2	0.0894427

## Sheet: hst-3.2 (pan-neuronal- rgef-1)
	bxIs30hst-3.1(tm734)
	Strain	Response	Total	Fraction	% response	SEP
	Control	48	54	0.888889	0.888889	0.0427667
	hst-3.1(tm734)	11	60	0.183333	0.183333	0.0499537
	rgef-1::hst-3.2 L1 (T)	3	16	0.1875	0.1875	0.0975781
	rgef-1::hst-3.2 L1 (NT)	1	12	0.0833333	0.0833333	0.0797856

## Sheet: hst-3.1 (RnBs- pkd-2)
	bxIs30hst-3.1(tm734)
	Strain	Response	Total	Fraction	% response	SEP
	Control	48	54	0.888889	0.888889	0.0427667
	hst-3.1(tm734)	11	60	0.183333	0.183333	0.0499537
	pkd-2::hst-3.1 L1 (T)	5	20	0.25	0.25	0.0968246
	pkd-2::hst-3.1 L1 (NT)	2	12	0.166667	0.166667	0.107583
	pkd-2::hst-3.1 L2 (T)	2	20	0.1	0.1	0.067082
	pkd-2::hst-3.1 L2 (NT)	2	20	0.1	0.1	0.067082
	pkd-2::hst-3.1 L3 (T)	3	20	0.15	0.15	0.0798436
	pkd-2::hst-3.1 L3 (NT)	1	14	0.0714286	0.0714286	0.0688303

## Sheet: hst-3.1 (5-HT- tph-1)
	bxIs30hst-3.1(tm734)
	Strain	Response	Total	Fraction	% response	SEP
	Control	48	54	0.888889	0.888889	0.0427667
	hst-3.1(tm734)	11	60	0.183333	0.183333	0.0499537
	tph-1::hst-3.1 L1 (T)	3	20	0.15	0.15	0.0798436
	tph-1::hst-3.1 L1 (NT)	1	12	0.0833333	0.0833333	0.0797856
	tph-1::hst-3.1 L2 (T)	1	14	0.0714286	0.0714286	0.0688303
	tph-1::hst-3.1 L2 (NT)	0	12	0	0	0
	tph-1::hst-3.1 L3 (T)	4	20	0.2	0.2	0.0894427
	tph-1::hst-3.1 L3 (NT)	3	20	0.15	0.15	0.0798436

## Sheet: hst-3.1 (Dopaminergic- cat-2)
	bxIs30hst-3.1(tm734)
	Strain	Response	Total	Fraction	% response	SEP
	Control	48	54	0.888889	0.888889	0.0427667
	hst-3.1(tm734)	11	60	0.183333	0.183333	0.0499537
	cat-2::hst-3.1 L1 (T)	1	16	0.0625	0.0625	0.0605154
	cat-2::hst-3.1 L1 (NT)	1	16	0.0625	0.0625	0.0605154
	cat-2::hst-3.1 L2 (T)	2	20	0.1	0.1	0.067082
	cat-2::hst-3.1 L2 (NT)	2	20	0.1	0.1	0.067082
	cat-2::hst-3.1 L3 (T)	2	20	0.1	0.1	0.067082
	cat-2::hst-3.1 L3 (NT)	2	20	0.1	0.1	0.067082

## Sheet: hst-3.1 (Glutamatergic- eat-4)
	bxIs30hst-3.1(tm734)
	Strain	Response	Total	Fraction	% response	SEP
	Control	48	54	0.888889	0.888889	0.0427667
	hst-3.1(tm734)	11	60	0.183333	0.183333	0.0499537
	eat-4::hst-3.1 L1 (T)	1	20	0.05	0.05	0.048734
	eat-4::hst-3.1 L1 (NT)	1	15	0.0666667	0.0666667	0.0644061
	eat-4::hst-3.1 L2 (T)	3	20	0.15	0.15	0.0798436
	eat-4::hst-3.1 L2 (NT)	3	20	0.15	0.15	0.0798436
	eat-4::hst-3.1 L3 (T)	3	20	0.15	0.15	0.0798436
	eat-4::hst-3.1 L3 (NT)	2	18	0.111111	0.111111	0.0740741

[truncated: 4 more sheets: hst-3.1 (PVX and PVY- nlp-14), hst-3.1 (AVA- nmr-1), hst-3.1 (EFs- nlg-1), hst-3.1 (hst-3.1)]
