# Supplementary material for: Synaptogenesis Is Modulated by Heparan Sulfate in Caenorhabditis elegans
Source: Genetics. 2018 Mar 20;209(1):195–208. doi: 10.1534/genetics.118.300837 (PMC5937176; doi:10.1534/genetics.118.300837)
Supplement: Supplementary file 2 [file 195FileS2.xlsx]

## Sheet: mCherryRAB-3 GFP ratio
		mCherry::RAB-3 data
	Strain	mCherry/GFP ratio normalized
	Control	1
	hst-3.1(tm734)	1.47
	hst-3.2(tm3006)	1.11
	hst-2(ok595)	0.89
	hst-6(ok273)	1
	hse-5(tm472)	1.15
	sdn-1(zh20)	1.16
	lon-2(e678)	0.86
	gpn-1(ok377)	1.05
	lon-2gpn-1	1.7
	lon-2sdn-1	0.89
	sdn-1gpn-1	0.9
	unc-52(e998)	0.95
	nlg-1(ok259)	0.98
	nrx-1(ok1649)	1.17
	hst-3.1nlg-1	1.05
	hst-3.1nrx-1	1.49
	hst-3.1nlg-1nrx-1	1.32
	lon-2gpn-1nlg-1	1.11

## Sheet: iBLINC
		iBLINC data
	Strain	streptavidin::RFP
	Control	1
	hst-3.1(tm734)	0.64
	lon-2gpn-1	0.73
