# Supplementary material for: Synaptogenesis Is Modulated by Heparan Sulfate in Caenorhabditis elegans
Source: Genetics. 2018 Mar 20;209(1):195–208. doi: 10.1534/genetics.118.300837 (PMC5937176; doi:10.1534/genetics.118.300837)
Supplement: Supplementary file 3 [file 195FileS3.xlsx]

## Sheet: AP-HSME
	RnB axon guidance (AP-HSME)
	Strain	Defective	Total	Fraction	% defective	SEP
	Control	11	58	0.189655	0.189655	0.0514758
	hst-3.1(tm734)	2	59	0.0338983	0.0338983	0.02356
	hst-3.2(tm3006)		100	0	0	0
	hse-5(tm472)	35	72	0.486111	0.486111	0.0589028
	hst-2(ok595)	23	64	0.359375	0.359375	0.0599772
	hst-6(ok273)	22	54	0.407407	0.407407	0.0668645
	hst-2hst-6	53	59	0.898305	0.898305	0.0393492

## Sheet: AP-HSPG
	RnB axon guidance (AP-HSPG)
	Strain	Defective	Total	Fraction	% defective	SEP
	Control	11	58	0.189655	0.189655	0.0514758
	lon-2(e678)	42	77	0.545455	0.545455	0.0567443
	sdn-1(zh20)	47	66	0.712121	0.712121	0.0557327
	gpn-1(ok377)	13	58	0.224138	0.224138	0.0547565
	lon-2sdn-1	51	59	0.864407	0.864407	0.044571
	lon-2gpn-1	9	60	0.15	0.15	0.0460977
	sdn-1gpn-1	32	62	0.516129	0.516129	0.063467
	lon-2sdn-1gpn-1	52	55	0.945455	0.945455	0.0306209

## Sheet: DV- HSME
	RnB axon guidance (DV-HSME)
	Strain	Defective	Total	Fraction	% defective	SEP
	Control	2	57	0.0350877	0.0350877	0.0243716
	hst-3.1(tm734)	1	64	0.015625	0.015625	0.0155024
	hst-3.2(tm3006)		100	0	0	0
	hse-5(tm472)	45	67	0.671642	0.671642	0.0573727
	hst-2(ok595)	20	67	0.298507	0.298507	0.0559051
	hst-6(ok273)	15	57	0.263158	0.263158	0.0583254
	hst-2hst-6	52	61	0.852459	0.852459	0.0454076

## Sheet: DV- HSPG
	RnB axon guidance (DV-HSPG)
	Strain	Defective	Total	Fraction	% defective	SEP
	Control	2	57	0.0350877	0.0350877	0.0243716
	lon-2(e678)	2	47	0.0425532	0.0425532	0.0294425
	sdn-1(zh20)	40	57	0.701754	0.701754	0.0605958
	gpn-1(ok377)	2	59	0.0338983	0.0338983	0.02356
	lon-2sdn-1	54	56	0.964286	0.964286	0.0247988
	lon-2gpn-1	3	54	0.0555556	0.0555556	0.0311713
	sdn-1gpn-1	34	54	0.62963	0.62963	0.0657149
	lon-2sdn-1gpn-1	53	55	0.963636	0.963636	0.0252411
